# Supplementary material for: Pre-Emptive Drug Safety Evaluation of Iclepertin (BI-425809) Using Real-World Data and Virtual Addition of This Medication to the Actual Drug Regimen of Individuals from Large Populations
Source: Pharmaceuticals (Basel). 2025 Sep 28;18(10):1453. doi: 10.3390/ph18101453 (PMC12566928; doi:10.3390/ph18101453)
Supplement: Supplementary file 1 [file pharmaceuticals-18-01453-s001.zip]

Archive with 1 entries (1 files):
- pharmaceuticals-3875849-supplementary.pdf
